# Supplementary material for: Anti-Inflammatory and Pain-Relieving Effects of Arnica Extract Hydrogel Patch in Carrageenan-Induced Inflammation and Hot Plate Pain Models
Source: Pharmaceutics. 2025 Jan 28;17(2):171. doi: 10.3390/pharmaceutics17020171 (PMC11858859; doi:10.3390/pharmaceutics17020171)
Supplement: Supplementary file 1 [file pharmaceutics-17-00171-s001.zip]

Archive with 1 entries (1 files):
- pharmaceutics-3364165-supplementary.pdf
